# Supplementary material for: Neutrophil Extracellular Trap Formation Is Independent of De Novo Gene Expression
Source: PLoS One. 2016 Jun 16;11(6):e0157454. doi: 10.1371/journal.pone.0157454 (PMC4911059; doi:10.1371/journal.pone.0157454)
Supplement: S1 Table — (XLSX) [file pone.0157454.s003.xlsx]

## Sheet: Figure 1A
mock	LPS	Actinomycin D	Flavopiridol	Pol III	CHX
0	100	19.6	11.6279	88.961	6.12903
0	100	23.0016	8.80829	90.249	7.85047
0	100	18.5567	10.7865	96.679	10.5634
These are the values from supplemental Figure 1 A

## Sheet: Figure 1B
DONOR1
mock	PMA	Flavo	ActD	CHX	polIII
0.479567	1.84274	0.703006	0.861574	1.5395	1.76281	expression relative to b-microglobulin
0.562576	1.68974	0.848251	0.999223	1.59345	1.66941	expression relative to b-microglobulin
0.521072	1.76624	0.775629	0.930398	1.56647	1.71611	average
1	3.38963	1.48853	1.78555	3.00626	3.29343	fold of mock
DONOR2
mock	PMA	Flavo	ActD	CHX	polIII
1.27154	4.08544	0.229546	2.18944	3.45477	4.9884	expression relative to b-microglobulin
1.20329	4.15048	0.666799	2.01648	3.47756	4.57093	expression relative to b-microglobulin
1.23742	4.11796	0.448173	2.10296	3.46616	4.77967	average
1	3.32787	0.362184	1.69948	2.80113	3.86262	fold of mock
DONOR3
mock	PMA	Flavo	ActD	CHX	polIII
1.47361	8.61385	0.796479	3.20245	3.73408	6.48597	expression relative to b-microglobulin
1.70197	7.96078	0.799835	2.7719	3.36761	5.85122	expression relative to b-microglobulin
1.58779	8.28732	0.798157	2.98717	3.55084	6.1686	average
1	5.2194	0.502684	1.88134	2.23634	3.88502	fold of mock

## Sheet: Figure 1C
DONOR1						DONOR2						DONOR3
sample	ng/ml	AvgConc	Dilution	mean	relative	sample	ng/ml	AvgConc	Dilution	mean	relative	sample	ng/ml	AvgConc	Dilution	mean	relative
mock	0.007	0.01	2	0.021	9.58904	mock	0.006	0.008	2	0.015	11.811	mock	0.001	0.001	2	0.001	1
	0.015						0.009						0
	0.009						0.008
PMA	0.155	0.11	2	0.219	100	PMA	0.018	0.064	2	0.127	100	PMA	0.06	0.05	2	0.1	100
	0.065						0.028						0.04
	0.109						0.145
Act.D	0.033	0.028	2	0.056	25.5708	Act.D	0.016	0.018	2	0.037	29.1339	Act.D	0.03	0.028	2	0.056	56
	0.026						0.02						0.026
	0.025						0.018
Flavo	0.044	0.035	2	0.071	32.4201	Flavo	0.01	0.012	2	0.024	18.8976	Flavo	0.014	0.012	2	0.024	24
	0.03						0.013						0.01
	0.033						0.013
Pol3	0.047	0.046	2	0.093	42.4658	Pol3	0.086	0.09	2	0.18	141.732	Pol3	0.067	0.058	2	0.117	117
	0.045						0.097						0.049
	0.047						0.087
CHX	0.017	0.031	2	0.063	28.7671	CHX	0.021	0.016	2	0.033	25.9843	CHX	0.016	0.016	2	0.031	31
	0.04						0.016						0.015
	0.037						0.012
Act.D + CHX	0.011	0.01	2	0.019	8.6758	Act.D + CHX	0.008	0.008	2	0.017	13.3858	Act.D + CHX	0.005	0.008	2	0.017	17
	0.011						0.009						0.011
	0.008

## Sheet: Figure 1D
DONOR1				DONOR2				DONOR3				DONOR4
sample	total cells	SYTOX pos.	relative	sample	total cells	SYTOX pos.	relative	sample	total cells	SYTOX pos.	relative	sample	total cells	SYTOX pos.	relative
mock_DMSO1	468	1	0.213675	mock_DMSO1	271	1	0.369004	mock_DMSO1	272	0	0	mock_DMSO1	307	0	0
mock_DMSO2	184	0	0	mock_DMSO2	397	1	0.251889	mock_DMSO2	230	3	1.30435	mock_DMSO2	189	1	0.529101
mock_DMSO3	170	0	0	mock_DMSO3	300	1	0.333333	mock_DMSO3	253	6	2.37154	mock_DMSO3	229	0	0
mock_actD1	375	0	0	mock_actD1	263	0	0	mock_actD1	206	1	0.485437	mock_actD1	293	1	0.341297
mock_actD2	167	0	0	mock_actD2	361	1	0.277008	mock_actD2	206	3	1.45631	mock_actD2	411	0	0
mock_actD3	161	0	0	mock_actD3	215	0	0	mock_actD3	337	2	0.593472	mock_actD3	454	0	0
mock_PolIII1	1194	2	0.167504	mock_PolIII1	402	0	0	mock_PolIII1	410	1	0.243902	mock_PolIII1	263	1	0.380228
mock_PolIII2	169	0	0	mock_PolIII2	247	7	2.83401	mock_PolIII2	348	4	1.14943	mock_PolIII2	267	0	0
mock_PolIII3	453	1	0.220751	mock_PolIII3	333	10	3.003	mock_PolIII3	399	1	0.250627	mock_PolIII3	200	0	0
mock_CHX1	1088	0	0	mock_CHX1	357	1	0.280112	mock_CHX1	289	0	0	mock_CHX1	371	0	0
mock_CHX2	208	0	0	mock_CHX2	309	1	0.323625	mock_CHX2	208	2	0.961538	mock_CHX2	426	0	0
mock_CHX3	237	0	0	mock_CHX3	184	1	0.543478	mock_CHX3	178	2	1.1236	mock_CHX3	362	2	0.552486
PMA_DMSO1	112	97	86.6071	PMA_DMSO1	232	185	79.7414	PMA_DMSO1	205	148	72.1951	PMA_DMSO1	316	253	80.0633
PMA_DMSO2	139	119	85.6115	PMA_DMSO2	216	177	81.9444	PMA_DMSO2	161	118	73.2919	PMA_DMSO2	351	290	82.6211
PMA_DMSO3	223	175	78.4753	PMA_DMSO3	346	262	75.7225	PMA_DMSO3	156	110	70.5128	PMA_DMSO3	264	217	82.197
PMA_actD1	188	157	83.5106	PMA_actD1	211	176	83.4123	PMA_actD1	229	170	74.2358	PMA_actD1	422	344	81.5166
PMA_actD2	279	225	80.6452	PMA_actD2	201	167	83.0846	PMA_actD2	160	113	70.625	PMA_actD2	303	253	83.4983
PMA_actD3	242	207	85.5372	PMA_actD3	225	181	80.4444	PMA_actD3	189	128	67.7249	PMA_actD3	339	288	84.9558
PMA_PolIII1	263	212	80.6084	PMA_PolIII1	172	150	87.2093	PMA_PolIII1	196	136	69.3878	PMA_PolIII1	224	190	84.8214
PMA_PolIII2	182	133	73.0769	PMA_PolIII2	200	176	88	PMA_PolIII2	157	96	61.1465	PMA_PolIII2	306	207	67.6471
PMA_PolIII3	337	273	81.0089	PMA_PolIII3	199	166	83.4171	PMA_PolIII3	189	112	59.2593	PMA_PolIII3	301	230	76.412
PMA_CHX1	246	215	87.3984	PMA_CHX1	313	262	83.7061	PMA_CHX1	253	192	75.8893	PMA_CHX1	291	237	81.4433
PMA_CHX2	194	149	76.8041	PMA_CHX2	291	228	78.3505	PMA_CHX2	251	167	66.5339	PMA_CHX2	294	237	80.6122
PMA_CHX3	138	107	77.5362	PMA_CHX3	335	270	80.597	PMA_CHX3	196	132	67.3469	PMA_CHX3	253	207	81.8182

## Sheet: Figure 1E
DONOR1				DONOR2				DONOR3
sample	total cells	SYTOX pos.	relative	sample	total cells	SYTOX pos.	relative	sample	total cells	SYTOX pos.	relative
mock_DMSO1	1043	42	4.02685	mock_DMSO1	1168	28	2.39726	mock_DMSO1	380	4	1.05263
mock_DMSO2	1126	36	3.19716	mock_DMSO2	930	21	2.25806	mock_DMSO2	358	5	1.39665
mock_DMSO3	1048	54	5.15267	mock_DMSO3	1295	31	2.39382	mock_DMSO3	364	0	0
PMA_DMSO1	867	637	73.4717	PMA_DMSO1	1422	749	52.6723	mock_Flavo1	435	3	0.689655
PMA_DMSO2	1045	783	74.9282	PMA_DMSO2	1226	646	52.6917	mock_Flavo2	376	4	1.06383
PMA_DMSO3	1305	981	75.1724	PMA_DMSO3	953	495	51.9412	mock_Flavo3	479	7	1.46138
mock_Flavo1	854	46	5.38642	mock_Flavo1	402	5	1.24378	PMA_DMSO1	341	328	96.1877
mock_Flavo2	1026	47	4.5809	mock_Flavo2	760	8	1.05263	PMA_DMSO2	366	236	64.4809
mock_Flavo3	727	47	6.46492	mock_Flavo3	838	21	2.50597	PMA_DMSO3	269	213	79.1822
PMA_Flavo1	965	701	72.6425	PMA_Flavo1	838	386	46.0621	PMA_Flavo1	340	294	86.4706
PMA_Flavo2	1125	780	69.3333	PMA_Flavo2	790	412	52.1519	PMA_Flavo2	360	319	88.6111
PMA_Flavo3	848	585	68.9858	PMA_Flavo3	998	484	48.497	PMA_Flavo3	437	368	84.2105

## Sheet: Figure 1F
DONOR1				DONOR2				DONOR3
sample	total cells	NETs	relative	sample	total cells	NETs	relative	sample	total cells	NETs	relative
PMA_1	299	156	52.1739	PMA_1	358	256	71.5084	PMA_1	219	191	87.2146
PMA_2	289	105	36.3322	PMA_2	186	101	54.3011	PMA_2	206	121	58.7379
PMA_3	289	96	33.218	PMA_3	172	61	35.4651	PMA_3	126	105	83.3333
PMA_4	223	137	61.435	PMA_4	118	55	46.6102	PMA_4	189	138	73.0159
PMA_5	229	99	43.2314	PMA_5	257	110	42.8016	PMA_5	208	165	79.3269
Act.D_1	326	210	64.4172	Act.D_1	207	156	75.3623	Act.D_1	319	217	68.0251
Act.D_2	353	114	32.2946	Act.D_2	214	117	54.6729	Act.D_2	285	210	73.6842
Act.D_3	423	183	43.2624	Act.D_3	285	141	49.4737	Act.D_3	170	148	87.0588
Act.D_4	422	206	48.8152	Act.D_4	192	154	80.2083	Act.D_4	291	211	72.5086
Act.D_5	335	205	61.194	Act.D_5	190	137	72.1053	Act.D_5	335	222	66.2687
Flavo_1	226	174	76.9912	Flavo_1	107	68	63.5514	Flavo_1	105	72	68.5714
Flavo_2	226	136	60.177	Flavo_2	184	83	45.1087	Flavo_2	133	74	55.6391
Flavo_3	229	82	35.8079	Flavo_3	167	113	67.6647	Flavo_3	155	91	58.7097
Flavo_4	294	116	39.4558	Flavo_4	109	55	50.4587	Flavo_4	156	95	60.8974
Flavo_5	260	86	33.0769	Flavo_5	183	78	42.623	Flavo_5	129	78	60.4651
CHX_1	193	109	56.4767	CHX_1	180	96	53.3333	CHX_1	223	184	82.5112
CHX_2	225	144	64	CHX_2	96	41	42.7083	CHX_2	198	152	76.7677
CHX_3	283	204	72.0848	CHX_3	84	40	47.619	CHX_3	182	146	80.2198
CHX_4	313	149	47.6038	CHX_4	127	81	63.7795	CHX_4	217	162	74.6544
CHX_5	301	183	60.7973	CHX_5	194	122	62.8866	CHX_5	173	141	81.5029
ActD_CHX_1	159	122	76.7296	ActD_CHX_1	189	132	69.8413	ActD_CHX_1	139	85	61.1511
ActD_CHX_2	267	172	64.4195	ActD_CHX_2	193	78	40.4145	ActD_CHX_2	170	75	44.1176
ActD_CHX_3	293	170	58.0205	ActD_CHX_3	220	95	43.1818	ActD_CHX_3	224	128	57.1429
ActD_CHX_4	370	216	58.3784	ActD_CHX_4	226	96	42.4779	ActD_CHX_4	187	130	69.5187
ActD_CHX_5	384	210	54.6875	ActD_CHX_5	240	134	55.8333	ActD_CHX_5	203	96	47.2906
Flavo_CHX1	211	108	51.1848	Flavo_CHX1	162	76	46.9136	Flavo_CHX1	251	154	61.3546
Flavo_CHX2	232	116	50	Flavo_CHX2	159	81	50.9434	Flavo_CHX2	299	166	55.5184
Flavo_CHX3	230	91	39.5652	Flavo_CHX3	153	91	59.4771	Flavo_CHX3	251	150	59.761
Flavo_CHX4	252	124	49.2063	Flavo_CHX4	162	108	66.6667	Flavo_CHX4	224	138	61.6071
Flavo_CHX5	276	166	60.1449	Flavo_CHX5	131	77	58.7786	Flavo_CHX5	181	140	77.3481
ActD_Flavo1	254	86	33.8583	ActD_Flavo1	225	120	53.3333	ActD_Flavo1	321	139	43.3022
ActD_Flavo2	271	159	58.6716	ActD_Flavo2	236	110	46.6102	ActD_Flavo2	378	173	45.7672
ActD_Flavo3	167	145	86.8263	ActD_Flavo3	197	111	56.3452	ActD_Flavo3	196	129	65.8163
ActD_Flavo4	244	131	53.6885	ActD_Flavo4	170	116	68.2353	ActD_Flavo4	274	130	47.4453
ActD_Flavo5	99	124	125.253	ActD_Flavo5	193	77	39.8964	ActD_Flavo5	193	138	71.5026

## Sheet: Figure 2A
DONOR1				DONOR2				DONOR3
sample	total cells	NETs	relative	sample	total cells	NETs	relative	sample	total cells	NETs	relative
mock_1	1509	7	0.463883	mock_1	928	10	1.07759	mock_1	1387	39	2.81182
mock_2	1555	13	0.836013	mock_2	1122	20	1.78253	mock_2	790	26	3.29114
mock_3	1639	1	0.0610128	mock_3	976	23	2.35656	mock_3	1120	43	3.83929
candida_1	1178	238	20.2037	candida_1	1128	286	25.3546	candida_1	293	84	28.6689
candida_2	1474	226	15.3324	candida_2	1065	234	21.9718	candida_2	512	46	8.98438
candida_3	1325	161	12.1509	candida_3	967	174	17.9938	candida_3	777	124	15.9588
candida_actd_1	1084	194	17.8967	candida_actd_1	1042	234	22.4568	candida_actd_1	462	75	16.2338
candida_actd_2	1228	242	19.7068	candida_actd_2	826	133	16.1017	candida_actd_2	492	76	15.4472
candida_actd_3	1013	186	18.3613	candida_actd_3	603	172	28.524	candida_actd_3	489	91	18.6094
candida_flavo1	1355	233	17.1956	candida_flavo1	1107	211	19.0605	candida_flavo1	576	95	16.4931
candida_flavo2	1541	145	9.40947	candida_flavo2	764	211	27.6178	candida_flavo2	631	90	14.2631
candida_flavo3	957	147	15.3605	candida_flavo3	1068	272	25.4682	candida_flavo3	378	71	18.7831
candida_polIII1	1188	64	5.38721	candida_polIII1	899	195	21.6908	candida_polIII1	699	109	15.5937
candida_polIII2	1469	191	13.002	candida_polIII2	808	258	31.9307	candida_polIII2	785	124	15.7962
candida_polIII3	1329	245	18.4349	candida_polIII3	1125	230	20.4444	candida_polIII3	892	135	15.1345
candida_CHX1	1516	144	9.49868	candida_CHX1	682	223	32.6979	candida_CHX1	454	131	28.8546
candida_CHX2	802	254	31.6708	candida_CHX2	498	42	8.43373	candida_CHX2	666	188	28.2282
candida_CHX3	805	196	24.3478	candida_CHX3	880	152	17.2727	candida_CHX3	299	47	15.7191

## Sheet: Figure 3A
ng/ ml
mock	LPS	LPS, Flavo	LPS, PolIII	LPS, CHX
0.0586	0.7852	0.1791	0.8741	0.0321	mouse 1
0.0894	0.9743	0.188	0.9871	0.0761	mouse 2
0.0496	0.6597	0.2623	0.5432	0.0213	mouse 3
relative
mock	LPS	LPS, Flavo	LPS, PolIII	LPS, CHX
7.46307	100	22.8095	111.322	4.08813	mouse 1
9.17582	100	19.2959	101.314	7.81074	mouse 2
7.51857	100	39.7605	82.3405	3.22874	mouse 3

## Sheet: Figure 3B
% NETs	unstim.	wt
mock	Flavo	Pol III	CHX
3.3	6.2	6.6	7.07	mouse 1
7.6	12	6.25	14.8	mouse 2
5.1	10	8	8.8	mouse 3
% NETs	PMA	wt
mock	Flavo	Pol III	CHX
36	35.1	34.8	34.6	mouse 1
32.6	26.8	32.8	37	mouse 2
35.9	39.1	33	42	mouse 3
% NETs	PMA	Nox2 -/-
mock	Flavo	Pol III	CHX
6.2	12.1	7.1	17.3	mouse 1
4.1	19.4	6.2	12	mouse 2
8.1	9.8	9.7	8.6	mouse 3

## Sheet: Figure 3C
% NETs	Candida	wt
mock	Flavo	Pol III	CHX
52.2	79.6	70.4	79.3	mouse 1
62.9	65.7	70.2	86	mouse 2
82	73	78	67.7	mouse 3
% NETs	Candida	Nox2 -/-
mock	Flavo	Pol III	CHX
20.3	16	21.2	32.5	mouse 1
15.3	20.2	19.8	17.9	mouse 2
13.1	18.9	14.9	19.4	mouse 3

[truncated: 1 more sheets: link to microscopy pictures]
