# Supplementary material for: Neutrophil Extracellular Trap Formation Is Independent of De Novo Gene Expression
Source: PLoS One. 2016 Jun 16;11(6):e0157454. doi: 10.1371/journal.pone.0157454 (PMC4911059; doi:10.1371/journal.pone.0157454)
Supplement: S2 Table — (XLSX) [file pone.0157454.s004.xlsx]

## Sheet: Supplemental Figure 1A
DONOR1						DONOR2						DONOR3
Sample	ng/ml	AvgConc	Dilution	mean	relative	Sample	ng/ml	AvgConc	Dilution	mean	relative	Sample	ng/ml	AvgConc	Dilution	mean	relative
LPS	0.146	0.125	2	0.250667	100	LPS	0.333	0.307	2	0.613333	100	LPS	0.155	0.145	2	0.291333	100
	0.111						0.304						0.141
	0.119						0.283						0.141
mock	0	0	2	0	0	mock	0	0	2	0	0	mock	0	0	2	0	0
	0						0						0
	0						0						0
Act1	0.141	0.128	2	0.256	102.4	Act1	0.322	0.303	2	0.605333	98.6949	Act1	0.142	0.138	2	0.276667	95.189
	0.118						0.282						0.143
	0.125						0.304						0.13
Act2	0.102	0.1	2	0.200667	80.4	Act2	0.261	0.276	2	0.552	90.0489	Act2	0.12	0.115	2	0.229333	79.0378
	0.105						0.284						0.111
	0.094						0.283						0.113
Act3	0.035	0.024	2	0.0486667	19.6	Act3	0.071	0.071	2	0.141333	23.0016	Act3	0.03	0.027	2	0.054	18.5567
	0.014						0.074						0.024
	0.024						0.067						0.027
Act4	0.012	0.01	2	0.0206667	8	Act4	0.014	0.013	2	0.026	4.24144	Act4	0.006	0.005	2	0.0113333	3.78007
	0.011						0.012						0.005
	0.008						0.013						0.006
LPS	0.124	0.129	2	0.257333	100	LPS	0.03	0.029	2	0.0573333	100	LPS	0.204	0.222	2	0.445	100
	0.135						0.028						0.198
	0.127						0.028						0.265
mock	0	0	2	0	0	mock	0	0	2	0	0	mock	0	0	2	0	0
	0						0						0
	0						0						0
flavo1	0.016	0.015	2	0.0306667	11.9171	flavo1	0.006	0.006	2	0.0113333	19.7674	flavo1	0.047	0.049	2	0.097	21.7978
	0.015						0.006						0.041
	0.015						0.005						0.058
flavo2	0.012	0.011	2	0.0226667	8.80829	flavo2	0.004	0.003	2	0.00666667	11.6279	flavo2	0.024	0.024	2	0.048	10.7865
	0.011						0.003						0.021
	0.011						0.003						0.027
flavo3	0.001	0.001	2	0.00133333	0.518135	flavo3	0	0	2	0	0	flavo3	0	0	2	0	0
	0						0						0
	0.001						0						0
LPS	0.112	0.103	2	0.205333	100	LPS	0.244	0.241	2	0.481333	100	LPS	0.138	0.135	2	0.270667	100
	0.095						0.24						0.132
	0.101						0.238						0.136
mock	0	Range?	2	0	0	mock	0	0	2	0	0	mock	0	0	2	0	0
	0						0						0
	0						0						0
PolIII1	0.097	0.096	2	0.192667	93.8312	PolIII1	0.308	0.288	2	0.576667	119.71	PolIII1	0.109	0.117	2	0.233333	85.9779
	0.092						0.262						0.116
	0.1						0.295						0.125
PolIII2	0.104	0.099	2	0.197333	96.1039	PolIII2	0.241	0.271	2	0.542667	112.656	PolIII2	0.126	0.128	2	0.256	94.8339
	0.091						0.278						0.125
	0.101						0.295						0.133
PolIII3	0.103	0.091	2	0.182667	88.961	PolIII3	0.114	0.218	2	0.434667	90.249	PolIII3	0.136	0.131	2	0.262	96.679
	0.089						0.268						0.139
	0.082						0.27						0.118
PolIII4	0.154	0.123	2	0.246667	120.13	PolIII4	0.033	0.028	2	0.056	11.6183	PolIII4	0.036	0.053	2	0.105333	38.7454
	0.113						0.024						0.053
	0.103						0.027						0.069
LPS	0.132	0.155	2	0.31	100	LPS	0.263	0.268	2	0.535333	100	LPS	0.141	0.142	2	0.284667	100
	0.165						0.278						0.131
	0.168						0.262						0.155
mock	0	0	2	0	0	mock	0	0	2	0	0	mock	0	0	2	0	0
	0						0						0
	0						0						0
CHX1	0.066	0.071	2	0.142	45.8065	CHX1	0.178	0.163	2	0.326	60.9346	CHX1	0.077	0.08	2	0.160667	56.6901
	0.076						0.159						0.079
	0.071						0.152						0.085
CHX2	0.009	0.009	2	0.0186667	6.12903	CHX2	0.02	0.021	2	0.0413333	7.85047	CHX2	0.014	0.015	2	0.03	10.5634
	0.01						0.022						0.016
	0.009						0.02						0.015
CHX3	0.002	0.003	2	0.006	2.25806	CHX3	0.003	0.004	2	0.008	1.49533	CHX3	0.009	0.008	2	0.016	5.28169
	0.003						0.005						0.009
	0.004						0.004						0.006
CHX4	0.001	0.001	2	0.00133333	0.322581	CHX4	0.001	0.001	2	0.000666667	0.186916	CHX4	0	0.001	2	0.000666667	0.704225
	0						0						0.001
	0.001						0						0

## Sheet: Supplemental Figure 1B
DONOR1			DONOR2			DONOR3
Sample	OD490	relative	Sample	OD490	relative	Sample	OD490	relative
LPS	0.558	100	LPS	0.356	100	LPS	0.344	100
	0.552			0.366			0.338
	0.542			0.392			0.344
mock	0.674	119.249	mock	0.476	131.418	mock	0.426	123.587
	0.654			0.488			0.416
	0.642			0.5			0.426
Act1	0.532	96.6102	Act1	0.356	97.4865	Act1	0.334	98.4405
	0.524			0.342			0.338
	0.54			0.388			0.338
Act2	0.526	93.4625	Act2	0.366	96.9479	Act2	0.336	101.559
	0.52			0.354			0.374
	0.498			0.36			0.332
Act3	0.664	117.312	Act3	0.35	98.3842	Act3	0.372	107.018
	0.636			0.38			0.364
	0.638			0.366			0.362
Act4	0.59	108.959	Act4	0.41	110.592	Act4	0.424	122.612
	0.596			0.406			0.416
	0.614			0.416			0.418
LPS	0.436	100	LPS	0.434	100	LPS	0.2925	100
	0.432			0.452			0.282
	0.428			0.478			0.387
mock	0.492	111.42	mock	0.646	132.405	mock	0.3705	109.204
	0.462			0.552			0.2745
	0.49			0.608			0.405
flavo1	0.45	102.778	flavo1	0.436	97.8006	flavo1	0.3255	102.028
	0.434			0.446			0.273
	0.448			0.452			0.3825
flavo2	0.448	101.543	flavo2	0.474	104.545	flavo2	0.312	105.928
	0.442			0.462			0.297
	0.426			0.49			0.4095
flavo3	0.446	101.08	flavo3	0.474	103.226	flavo3	0.3195	116.693
	0.436			0.466			0.366
	0.428			0.468			0.4365
LPS	0.522	100	LPS	0.358	100	LPS	0.348	100
	0.524			0.374			0.336
	0.558			0.362			0.392
mock	0.646	129.925	mock	0.486	129.068	mock	0.42	121.561
	0.696			0.464			0.418
	0.742			0.462			0.47
PolIII1	0.52	97.6309	PolIII1	0.358	102.011	PolIII1	0.336	106.877
	0.526			0.396			0.35
	0.52			0.362			0.464
PolIII2	0.584	101.122	PolIII2	0.358	103.291	PolIII2	0.338	100.186
	0.53			0.426			0.344
	0.508			0.346			0.396
PolIII3	0.656	124.688	PolIII3	0.36	104.753	PolIII3	0.372	103.903
	0.724			0.428			0.372
	0.62			0.358			0.374
PolIII4	0.706	130.175	PolIII4	0.594	174.223	PolIII4	0.468	129.74
	0.722			0.662			0.47
	0.66			0.65			0.458
LPS	0.552	100	LPS	0.376	100	LPS	0.378	100
	0.524			0.366			0.39
	0.574			0.364			0.38
mock	0.756	144.848	mock	0.466	128.029	mock	0.446	120.209
	0.802			0.472			0.456
	0.832			0.478			0.478
CHX1	0.538	100.364	CHX1	0.358	96.3834	CHX1	0.422	106.794
	0.55			0.35			0.45
	0.568			0.358			0.354
CHX2	0.612	106.788	CHX2	0.386	105.063	CHX2	0.464	122.474
	0.536			0.382			0.51
	0.614			0.394			0.432
CHX3	0.79	139.879	CHX3	0.414	113.562	CHX3	0.536	147.561
	0.784			0.416			0.592
	0.734			0.426			0.566
CHX4	0.72	132.606	CHX4	0.454	126.582	CHX4	0.574	153.659
	0.718			0.464			0.62
	0.75			0.482			0.57

## Sheet: Supplemental Figure 1C
ng/ ml
unstim	LPS	LPS + 0.025 uM flav	LPS + 0.05 uM flav	LPS + 0.1 uM flav	LPS + 0.2 uM flav	LPS + 1 uM flav	LPs + PolIII 1uM	LPS + 0.5 ug/ml CHX	LPS + 1 ug/ml CHX	LPS + 5 ug/ml CHX
0	0.1584	0.086	0.036	0.0208	0	0	0.1866	0.0168	0.012	0	mouse 1
0	0.1776	0.0632	0.0432	0.0216	0	0	0.1498	0.0168	0.012	0	mouse 2
0	0.168	0.0536	0.0336	0.0096	0	0	0.1623	0.0144	0.0096	0.0024	mouse 3
relative
unstim	LPS	LPS + 0.025 uM flav	LPS + 0.05 uM flav	LPS + 0.1 uM flav	LPS + 0.2 uM flav	LPS + 1 uM flav	LPs + PolIII 1uM	LPS + 0.5 ug/ml CHX	LPS + 1 ug/ml CHX	LPS + 5 ug/ml CHX
0	100	54.2929	22.7273	13.1313	0	0	117.803	10.6061	7.57576	0	mouse 1
0	100	35.5856	24.3243	12.1622	0	0	84.3469	9.45946	6.75676	0	mouse 2
0	100	31.9048	20	5.71429	0	0	96.6071	8.57143	5.71429	1.42857	mouse 3

## Sheet: Supplemental Figure 2A
DONOR1
t	mock			average	PMA			average	Act.D			average	Flavo			average	Pol III			average	CHX			average
0	1	1	1	1	1	1	1	1	1	1	1	1	1	1	1	1					1	1	1	1
1	0.969	0.847789	0.792962	0.869917	1.12125	0.88783	0.899647	0.969574	0.840986	0.879414	1.21256	0.977653	1.03013	1.1344	1.14216	1.10223					0.943058	1.15848	0.779616	0.960384
2	1.235	0.919218	0.768412	0.97421	1.57063	1.30205	1.21484	1.36251	1.15561	1.15504	1.55072	1.28713	1.3586	1.14504	1.29245	1.26536					1.74688	0.823772	0.963714	1.17812
3	1.158	0.908163	0.779869	0.948677	2.88654	2.70601	2.57456	2.72237	2.17007	2.29027	3.17029	2.54354	2.84937	2.31936	2.90983	2.69285					1.92473	1.56767	1.94557	1.81266
4	1.064	0.977891	1.00327	1.01505	3.49055	3.42669	3.28127	3.3995	2.63691	2.78208	3.78986	3.06961	3.34888	3.00266	3.43054	3.2607					2.64353	1.75182	2.39381	2.26305
DONOR2
t	mock			average	PMA			average	Act.D			average	Flavo			average	Pol III			average	CHX			average
0	1	1	1	1	1	1	1	1	1	1	1	1	1	1	1	1					1	1	1	1
1	0.698086	1.02808	0.966365	0.89751	0.897903	0.905109	0.896639	0.899884	0.962533	0.954281	1.19466	1.03716	1.02179	1.02209	1.02109	1.02166					1.22526	1.00333	0.876683	1.03509
2	0.852587	1.35997	1.04463	1.08573	1.32361	1.34307	1.20736	1.29134	1.37823	1.25436	1.61546	1.41602	1.26332	1.45716	1.47067	1.39705					1.45707	0.806828	1.11836	1.12742
3	0.814316	1.33765	1.11255	1.08817	1.84503	2.42402	2.2473	2.17212	2.44692	2.35578	2.86546	2.55605	2.32567	2.54819	2.40804	2.4273					1.63034	1.37885	1.86251	1.6239
4	0.877392	1.41397	1.19276	1.16137	2.72744	3.04181	2.83006	2.86643	3.01249	2.89443	3.34924	3.08539	3.04419	3.39357	3.2762	3.23799					2.20793	2.41465	2.45074	2.35778
DONOR3
t	mock			average	PMA			average	Act.D			average	Flavo			average	Pol III			average	CHX			average
0	1	1	1	1	1	1	1	1	1	1	1	1	1	1	1	1	1	1	1	1
1	0.932903	0.950301	1	0.961068	1.06157	0.98764	1.00084	1.01669	1.01269	0.980715	0.982413	0.991939	1.00569	1.01136	1.04692	1.02132	1.01062	0.947076	1.12787	1.02852
2	0.949781	0.954509	1.00649	0.970259	1.44724	1.41768	1.44412	1.43634	1.38736	1.32432	1.35508	1.35558	1.41209	1.3626	1.44225	1.40565	1.46913	1.38915	1.53997	1.46608
3	0.960825	0.999198	1.03498	0.998334	1.85452	1.76469	1.8652	1.82814	1.70146	1.62371	1.66273	1.66263	1.95336	1.81149	1.90406	1.88964	1.93273	1.83055	1.96378	1.90902
4	1.01771	1.02144	1.02896	1.0227	2.06956	2.04268	2.11916	2.07714	1.85731	1.8008	1.82925	1.82912	2.21809	2.15749	2.19861	2.1914	2.21731	2.11719	2.25044	2.19498
DONOR4
t	mock			average	PMA			average	Act.D			average	Flavo			average	Pol III			average	CHX			average
0	1	1	1	1	1	1	1	1									1	1	1	1	1	1	1	1
1	0.958553	0.96612	0.997466	0.974047	0.954985	0.978579	0.97876	0.970775									0.931687	1.01427	0.984115	0.97669	0.91234	1.02465	0.959413	0.965467
2	0.946873	0.99235	1.04012	0.993114	1.03274	1.04605	1.01393	1.03091									0.976071	1.05073	1.07829	1.03503	0.953725	1.15259	1.07196	1.05943
3	0.97061	1.01894	1.02829	1.00595	1.46801	1.65441	1.7218	1.61474									1.49633	1.74356	1.72806	1.65599	1.29571	1.75825	1.68656	1.58017
4	0.964582	1.07468	1.04392	1.02773	2.13467	2.34345	2.45021	2.30944									2.19105	2.37693	2.54387	2.37062	1.82242	2.64009	2.44236	2.30162
DONOR5
t	mock			average	PMA			average	Act.D			average	Flavo			average	Pol III			average	CHX			average
0	1	1	1	1	1	1	1	1									1	1	1	1	1	1	1	1
1	0.920624	1.01076	0.994238	0.975209	0.943146	1.02953	0.953889	0.975521									0.892308	1.08458	1.00307	0.993319	0.893846	0.896681	0.99175	0.927426
2	0.915663	1.0559	1.08642	1.01933	1.14928	1.27273	1.20521	1.20907									1.07726	1.45346	1.19863	1.24312	1.03582	1.05713	1.17051	1.08782
3	0.970943	1.13125	1.11055	1.07091	1.84583	1.99038	1.94474	1.92698									1.55282	2.33967	1.87747	1.92332	1.45425	1.56894	1.77106	1.59808
4	0.99185	1.16875	1.16925	1.10995	2.51727	2.52588	2.51179	2.51831									2.07043	3.04348	2.32662	2.48018	1.89743	2.1259	2.30629	2.10987

## Sheet: Supplemental Figure 2B
t	DONOR1			average		DONOR2			average		DONOR3			average		DONOR4			average	treatment
0h	1	1	1	1		1	1	1	1		1	1	1	1		1	1	1	1	mock
	1	1	1	1		1	1	1	1		1	1	1	1		1	1	1	1	candida
	1	1	1	1		1	1	1	1		1	1	1	1		1	1	1	1	candida + Act.D
	1	1	1	1		1	1	1	1		1	1	1	1		1	1	1	1	candida + Flavo
		1	1	1		1	1	1	1		1	1	1	1		1	1	1	1	candida + Pol III
		1	1	1		1	1	1	1		1	1	1	1		1	1	1	1	candida + CHX
1h	0.935631	1.01914	0.953297	0.969355		0.912546	0.956481	1.06534	0.978122		0.932903	0.950301	1	0.961068		0.870836	0.828816	0.864721	0.854791	mock
	0.99508	0.990604	0.95958	0.981755		0.938935	1.0134	0.940847	0.964393		1.0506	1.0645	0.971014	1.02871		1.00163	0.943904	0.990505	0.978679	candida
	0.980819	1.01102	0.952271	0.981369		0.988728	0.995059	0.982316	0.988701		0.981478	0.963261	0.974862	0.9732		0.959818	0.977436	0.92472	0.953991	candida + Act.D
	0.999701	0.925414	1	0.975038		0.966397	1.0085	0.957805	0.977567		1.03877	1.09704	1.04175	1.05919		1.01433	0.989034	0.977241	0.993534	candida + Flavo
		1.07664	1.26027	1.16845		0.986071	0.997152	0.986783	0.990002		1.07308	1.1247	1.03147	1.07642		1.05943	1.03922	1.08077	1.0598	candida + Pol III
		1.03049	1.02188	1.02618		0.973309	1.00923	0.948478	0.977006		1.03021	1.0136	1.04299	1.02893		1.07905	0.995363	1.02331	1.03258	candida + CHX
2h	0.944083	0.953748	0.948718	0.94885		0.923983	1.01221	1.02956	0.988584		0.949781	0.954509	1.00649	0.970259		0.880014	0.842539	0.93634	0.886297	mock
	1.20449	1.16912	1.13082	1.16814		1.04134	1.13159	1.10205	1.09166		1.28553	1.31124	1.2121	1.26963		1.35264	1.33301	1.47596	1.3872	candida
	1.04356	1.09053	1.10171	1.0786		1.06667	1.05501	1.03737	1.05301		1.13328	1.14076	1.14081	1.13829		1.18519	1.25788	1.10119	1.18142	candida + Act.D
	1.12541	1.07308	1.14591	1.1148		1.08681	1.10041	1.11685	1.10136		1.32443	1.37963	1.28864	1.3309		1.39588	1.38136	1.27591	1.35105	candida + Flavo
		1.21681	1.70471	1.46076		1.06616	1.11392	1.13346	1.10452		1.33383	1.37851	1.24849	1.32028		1.45451	1.44278	1.39962	1.4323	candida + Pol III
		1.21635	1.15943	1.18789		1.05854	1.13113	1.11178	1.10048		1.22417	1.21537	1.25355	1.23103		1.50752	1.29513	1.2274	1.34335	candida + CHX
3h	0.973667	0.989474	0.960012	0.974384		0.894383	1.05103	1.91661	1.28734		0.960825	0.999198	1.03498	0.998334		0.909585	0.886792	0.912135	0.902838	mock
	1.50861	1.45788	1.41777	1.46142		1.33126	1.49181	1.46549	1.42952		1.59225	1.63271	1.50764	1.57753		1.91087	1.99838	2.10291	2.00405	candida
	1.28056	1.28227	1.29526	1.28603		1.26055	1.33037	1.28295	1.29129		1.36481	1.36326	1.35009	1.35939		1.39064	1.59742	1.38831	1.45879	candida + Act.D
	1.33104	1.26556	1.37528	1.32396		1.35688	1.38527	1.43169	1.39128		1.66051	1.73157	1.62153	1.6712		1.92243	1.90222	1.83754	1.8874	candida + Flavo
		1.46958	2.38889	1.92923		1.40017	1.42057	1.49516	1.43864		1.64381	1.70261	1.57276	1.63973		1.99413	2.09127	1.77423	1.95321	candida + Pol III
		1.3821	1.38548	1.38379		1.35032	1.42011	1.44983	1.40676		1.52049	1.50091	1.56219	1.52786		2.10003	1.73601	1.63451	1.82352	candida + CHX
4h	0.987646	1.0067	0.952686	0.982344		0.94551	0.949593	0.969197	0.954767		1.01771	1.02144	1.02896	1.0227		0.884772	0.932419	0.895557	0.904249	mock
	2.16574	2.05293	2.01944	2.07937		1.89516	2.05924	2.11164	2.02202		1.96748	2.07614	1.91246	1.98536		2.65485	2.6965	2.94242	2.76459	candida
	1.63524	1.67298	1.68236	1.66353		1.65121	1.7892	1.74608	1.72883		1.65331	1.68483	1.66013	1.66609		1.64885	2.06017	1.65091	1.78664	candida + Act.D
	1.88087	1.73173	1.90538	1.83933		2.00716	2.02077	2.09059	2.03951		2.03897	2.18659	2.05325	2.09294		2.43536	2.5297	2.37185	2.44564	candida + Flavo
		1.9963	3.61896	2.80763		2.04846	2.07373	2.20954	2.11058		2.0759	2.1004	2.05557	2.07729		2.76119	2.86916	2.355	2.66178	candida + Pol III
		1.87285	1.82002	1.84644		1.86048	1.9844	2.03103	1.95864		1.90879	1.91987	1.97313	1.93393		2.60126	2.35343	2.13199	2.36223	candida + CHX
5h	1.03218	1.04466	1.03571	1.03752		0.87521	0.985598	1.11077	0.990525		0.987081	1.05691	1.05142	1.03181		0.921142	0.94717	0.918435	0.928916	mock
	2.71218	2.45725	2.49151	2.55365		2.34882	2.57041	2.63203	2.51709		2.384	2.6031	2.30317	2.43009		3.59792	3.47276	4.04288	3.70452	candida
	1.97789	1.99897	1.99835	1.99174		1.98132	2.17721	2.08675	2.08176		1.98893	2.06811	1.99571	2.01758		2.12124	2.38431	2.06688	2.19081	candida + Act.D
	2.32924	2.14195	2.37815	2.28311		2.53143	2.47214	2.55444	2.51934		2.53315	2.59892	2.47079	2.53428		3.43466	3.21352	3.2465	3.29823	candida + Flavo
		2.38487	3.74577	3.06532		2.53308	2.6557	2.67892	2.62256		2.4892	2.56225	2.41888	2.49011		3.70506	3.82888	3.19	3.57465	candida + Pol III
		2.25949	2.24229	2.25089		2.37125	2.50095	2.48991	2.45404		2.28209	2.33503	2.32821	2.31511		3.49773	2.99437	2.92288	3.13833	candida + CHX
